# Supplementary material for: Effect of Immunosuppression on the Immune Response to SARS-CoV-2 Infection and Vaccination
Source: Int J Mol Sci. 2024 May 11;25(10):5239. doi: 10.3390/ijms25105239 (PMC11120762; doi:10.3390/ijms25105239)
Supplement: Supplementary file 1 [file ijms-25-05239-s001.zip]

Archive with 1 entries (1 files):
- ijms-2972345-supplementary.pdf
